# Supplementary material for: RNA helicase SKIV2L limits antiviral defense and autoinflammation elicited by the OAS-RNase L pathway
Source: EMBO J. 2024 Aug 7;43(18):3876–94. doi: 10.1038/s44318-024-00187-1 (PMC11405415; doi:10.1038/s44318-024-00187-1)
Supplement: Supplementary file 2 — Source data Fig. 1 [file 44318_2024_187_MOESM2_ESM.zip]

Archive with 58 entries (47 files):
- Figure1/
- __MACOSX/._Figure1
- Figure1/.DS_Store
- __MACOSX/Figure1/._.DS_Store
- Figure1/1H/
- __MACOSX/Figure1/._1H
- Figure1/1F/
- __MACOSX/Figure1/._1F
- Figure1/1A/
- __MACOSX/Figure1/._1A
- Figure1/1I/
- __MACOSX/Figure1/._1I
- Figure1/1K/
- __MACOSX/Figure1/._1K
- Figure1/1B/
- __MACOSX/Figure1/._1B
- Figure1/1E/
- __MACOSX/Figure1/._1E
- Figure1/1D/
- __MACOSX/Figure1/._1D
- Figure1/1C/
- __MACOSX/Figure1/._1C
- Figure1/1J/
- __MACOSX/Figure1/._1J
- Figure1/1H/Actin.tif
- __MACOSX/Figure1/1H/._Actin.tif
- Figure1/1H/SKIV2L.tif
- __MACOSX/Figure1/1H/._SKIV2L.tif
- Figure1/1H/TTC37.tif
- __MACOSX/Figure1/1H/._TTC37.tif
- Figure1/1F/qPCR.xlsx
- __MACOSX/Figure1/1F/._qPCR.xlsx
- Figure1/1A/SKIV2L.tif
- __MACOSX/Figure1/1A/._SKIV2L.tif
- Figure1/1A/Vinculin.tif
- __MACOSX/Figure1/1A/._Vinculin.tif
- Figure1/1A/TTC37.tif
- __MACOSX/Figure1/1A/._TTC37.tif
- Figure1/1I/qPCR.xlsx
- __MACOSX/Figure1/1I/._qPCR.xlsx
- Figure1/1K/qPCR.xlsx
- __MACOSX/Figure1/1K/._qPCR.xlsx
- Figure1/1B/qPCR.xlsx
- __MACOSX/Figure1/1B/._qPCR.xlsx
- Figure1/1E/SKIV2L.tif
- __MACOSX/Figure1/1E/._SKIV2L.tif
- Figure1/1E/Vinculin.tif
- __MACOSX/Figure1/1E/._Vinculin.tif
- Figure1/1E/TTC37.tif
- __MACOSX/Figure1/1E/._TTC37.tif
- Figure1/1D/qPCR.xlsx
- __MACOSX/Figure1/1D/._qPCR.xlsx
- Figure1/1C/Tubulin.tif
- __MACOSX/Figure1/1C/._Tubulin.tif
- Figure1/1C/SKIV2L.tif
- __MACOSX/Figure1/1C/._SKIV2L.tif
- Figure1/1J/SKIV2L Vinculin.tif
- __MACOSX/Figure1/1J/._SKIV2L Vinculin.tif
