# Supplementary material for: RNA helicase SKIV2L limits antiviral defense and autoinflammation elicited by the OAS-RNase L pathway
Source: EMBO J. 2024 Aug 7;43(18):3876–94. doi: 10.1038/s44318-024-00187-1 (PMC11405415; doi:10.1038/s44318-024-00187-1)
Supplement: Supplementary file 2 — Source data Fig. 1 [file 44318_2024_187_MOESM2_ESM.zip › Figure1/1F/qPCR.xlsx]

## Sheet: Sheet1
	IFNB (X 1,000)	WT				TTC37KO 1				TTC37KO 2
	mock	0.0001	5.82367e-05	0.000190528	0.000109429	0.000535171	0.000152626	0.000329436	0.000158008	0.000182766	9.20188e-05	0.000148452	4.26318e-05
	poly(I:C)	3.29959	3.43971	3.76405	3.68659	19.5933	19.7296	14.9522	16.5905	20.5674	20.9996	18.9259	25.8535
	IL6 (X 1,000)	WT				TTC37KO 1				TTC37KO 2
	mock	0.001	0.00115669	0.00124833	0.00110957	0.00150525	0.00123114	0.00161328	0.00108673	0.00144393	0.00130134	0.00131039	0.00130134
	poly(I:C)	0.401707	0.427565	0.357054	0.430539	3.35013	3.8217	3.32699	3.7953	1.82035	2.00585	1.71026	2.09103
