# Supplementary material for: RNA helicase SKIV2L limits antiviral defense and autoinflammation elicited by the OAS-RNase L pathway
Source: EMBO J. 2024 Aug 7;43(18):3876–94. doi: 10.1038/s44318-024-00187-1 (PMC11405415; doi:10.1038/s44318-024-00187-1)
Supplement: Supplementary file 2 — Source data Fig. 1 [file 44318_2024_187_MOESM2_ESM.zip › Figure1/1I/qPCR.xlsx]

## Sheet: Sheet1
	Ifnb	Skiv2lfl/fl				iSkiv2l-/-
	mock	1.87	2.26	0.52	0.46	1.02	1.27	0.79	0.98
	pIC	768	882	1056	1189	3115	2769	4168	4054
	Il6	Skiv2lfl/fl				iSkiv2l-/-
	mock	1.04	0.95	1.03	0.98	1.12	1.04	0.95	0.9
	pIC	43.5	47.3	52.1	59	92.6	92.6	107	116
