# Supplementary material for: RNA helicase SKIV2L limits antiviral defense and autoinflammation elicited by the OAS-RNase L pathway
Source: EMBO J. 2024 Aug 7;43(18):3876–94. doi: 10.1038/s44318-024-00187-1 (PMC11405415; doi:10.1038/s44318-024-00187-1)
Supplement: Supplementary file 2 — Source data Fig. 1 [file 44318_2024_187_MOESM2_ESM.zip › Figure1/1K/qPCR.xlsx]

## Sheet: Sheet1
	IFNB	pt. rescued				pt.
	0	1	1.34723	0.598739	0.63728	0.173139	0.092142	0.134904	0.065607
	0.03	56.493	53.8174	48.8403	50.9143	120.259	125.366	139.102	125.366
	0.1	164.279	156.498	141.044	138.141	367.092	354.588	501.463	388.023
	0.3	268.728	276.282	374.806	357.054	814.629	786.88	719.076	786.88
	IL6	pt. rescued				pt.
	0	1	0.966	1.301	1.181	0.768	0.742	1.028	1.007
	0.03	11.551	11.081	11.314	10.339	17.03	16.223	23.918	22.627
	0.1	33.591	28.84	25.813	25.634	56.886	56.103	65.799	56.103
	0.3	50.563	52.346	83.865	78.249	137.187	129.787	145.009	122.786
