# Supplementary material for: RNA helicase SKIV2L limits antiviral defense and autoinflammation elicited by the OAS-RNase L pathway
Source: EMBO J. 2024 Aug 7;43(18):3876–94. doi: 10.1038/s44318-024-00187-1 (PMC11405415; doi:10.1038/s44318-024-00187-1)
Supplement: Supplementary file 2 — Source data Fig. 1 [file 44318_2024_187_MOESM2_ESM.zip › Figure1/1B/qPCR.xlsx]

## Sheet: Sheet1
	IFNB1	WT			SKIV2LKO 1
	mock	1	0.42	0.73	2.97	2.81	1.84
	poly(I:C) 0.1ug/ml	97.01	85.04	159.79	643.59	617.37	556.41
	poly(I:C) 0.3ug/ml	344.89	254.23	308.69	2759.13	2817.11	2385.37
	poly(I:C) 1.0ug/ml	2435.5	1820.35	2225.63	20171.1	19756	17438.6
	IL6	WT			SKIV2LKO 1
	mock	1	1.01	1.39	1.06	1.04	1.13
	poly(I:C) 0.1ug/ml	17.75	16.8	20.82	83.29	58.89	95.67
	poly(I:C) 0.3ug/ml	100.43	82.71	88.65	344.89	330.84	421.68
	poly(I:C) 1.0ug/ml	879.17	719.08	867.07	3396.89	2556.58	4737.79
	IFNB1	WT			SKIV2LKO 2
	mock	1	3.294	1.079	4.469	4.287	2.514
	poly(I:C) 0.1ug/ml	216.8	182.3	22.78	1458	1305	1596
	poly(I:C) 0.3ug/ml	831.7	754.8	685	5753	5634	5257
	poly(I:C) 1.0ug/ml	4804	4608	4705	45703	37902	33225
	IL6	WT			SKIV2LKO 2
	mock	1	1.087	1.007	1.173	1.165	1.189
	poly(I:C) 0.1ug/ml	40.22	30.91	27.28	110.7	117	149.1
	poly(I:C) 0.3ug/ml	159.8	155.4	203.7	487.8	533.7	613.1
	poly(I:C) 1.0ug/ml	1010	935.8	1024	4576	4240	5149
