# Supplementary material for: RNA helicase SKIV2L limits antiviral defense and autoinflammation elicited by the OAS-RNase L pathway
Source: EMBO J. 2024 Aug 7;43(18):3876–94. doi: 10.1038/s44318-024-00187-1 (PMC11405415; doi:10.1038/s44318-024-00187-1)
Supplement: Supplementary file 2 — Source data Fig. 1 [file 44318_2024_187_MOESM2_ESM.zip › Figure1/1D/qPCR.xlsx]

## Sheet: Sheet1
		WT			SKIV2L KO1			SKIV2L KO1+SKIV2L			SKIV2L KO1+E424Q			SKIV2L KO2			SKIV2L KO2+SKIV2L			SKIV2L KO2+E424Q
	mock	0.521233	0.532185	1	1.21419	1.33793	1.3566	1.41421	0.692555	0.514057	0.712025	0.68302	0.386891	0.602904	0.692555	0.389582	0.965936	0.517632	0.325335	0.582367	0.913831	0.678302
	poly(I:C)	6562.36	7750.1	5113.16	52864.1	49667	36611.3	16728.3	8422.31	7486.11	48983.2	46020.8	40063.5	61572.6	55492.3	46663.3	10226.3	9345.14	8779.97	51063.3	55878.3	74761.1
