# Supplementary material for: RNA helicase SKIV2L limits antiviral defense and autoinflammation elicited by the OAS-RNase L pathway
Source: EMBO J. 2024 Aug 7;43(18):3876–94. doi: 10.1038/s44318-024-00187-1 (PMC11405415; doi:10.1038/s44318-024-00187-1)
Supplement: Supplementary file 3 — Source data Fig. 2 [file 44318_2024_187_MOESM3_ESM.zip]

Archive with 96 entries (89 files):
- Figure2/
- __MACOSX/._Figure2
- Figure2/.DS_Store
- __MACOSX/Figure2/._.DS_Store
- Figure2/2A/
- __MACOSX/Figure2/._2A
- Figure2/2F/
- __MACOSX/Figure2/._2F
- Figure2/2C/
- __MACOSX/Figure2/._2C
- Figure2/2D/
- __MACOSX/Figure2/._2D
- Figure2/2E/
- __MACOSX/Figure2/._2E
- Figure2/2B/
- __MACOSX/Figure2/._2B
- Figure2/2A/SKIV2L c-PARP.tif
- __MACOSX/Figure2/2A/._SKIV2L c-PARP.tif
- Figure2/2A/PKR.tif
- __MACOSX/Figure2/2A/._PKR.tif
- Figure2/2A/eIF2a.tif
- __MACOSX/Figure2/2A/._eIF2a.tif
- Figure2/2A/GAPDH.tif
- __MACOSX/Figure2/2A/._GAPDH.tif
- Figure2/2A/p-eIF2a c-Casp3.tif
- __MACOSX/Figure2/2A/._p-eIF2a c-Casp3.tif
- Figure2/2A/p-PKR.tif
- __MACOSX/Figure2/2A/._p-PKR.tif
- Figure2/2F/p-eIF2a.tif
- __MACOSX/Figure2/2F/._p-eIF2a.tif
- Figure2/2F/Tubulin.tif
- __MACOSX/Figure2/2F/._Tubulin.tif
- Figure2/2F/c-Casp3.tif
- __MACOSX/Figure2/2F/._c-Casp3.tif
- Figure2/2F/PKR.tif
- __MACOSX/Figure2/2F/._PKR.tif
- Figure2/2F/c-PARP.tif
- __MACOSX/Figure2/2F/._c-PARP.tif
- Figure2/2F/eIF2a.tif
- __MACOSX/Figure2/2F/._eIF2a.tif
- Figure2/2F/SKIV2L.tif
- __MACOSX/Figure2/2F/._SKIV2L.tif
- Figure2/2F/TTC37.tif
- __MACOSX/Figure2/2F/._TTC37.tif
- Figure2/2F/p-PKR.tif
- __MACOSX/Figure2/2F/._p-PKR.tif
- Figure2/2C/FACS.xlsx
- __MACOSX/Figure2/2C/._FACS.xlsx
- Figure2/2D/c-Casp3.tif
- __MACOSX/Figure2/2D/._c-Casp3.tif
- Figure2/2D/PKR.tif
- __MACOSX/Figure2/2D/._PKR.tif
- Figure2/2D/eIF2a.tif
- __MACOSX/Figure2/2D/._eIF2a.tif
- Figure2/2D/c-PAPR.tif
- __MACOSX/Figure2/2D/._c-PAPR.tif
- Figure2/2D/SKIV2L.tif
- __MACOSX/Figure2/2D/._SKIV2L.tif
- Figure2/2D/GAPDH.tif
- __MACOSX/Figure2/2D/._GAPDH.tif
- Figure2/2D/p-eIF2a copy.tif
- __MACOSX/Figure2/2D/._p-eIF2a copy.tif
- Figure2/2D/p-PKR.tif
- __MACOSX/Figure2/2D/._p-PKR.tif
- Figure2/2E/SKIV2L c-PARP.tif
- __MACOSX/Figure2/2E/._SKIV2L c-PARP.tif
- Figure2/2E/p-eIF2a.tif
- __MACOSX/Figure2/2E/._p-eIF2a.tif
- Figure2/2E/c-Casp3.tif
- __MACOSX/Figure2/2E/._c-Casp3.tif
- Figure2/2E/PKR.tif
- __MACOSX/Figure2/2E/._PKR.tif
- Figure2/2E/eIF2a.tif
- __MACOSX/Figure2/2E/._eIF2a.tif
- Figure2/2E/GAPDH.tif
- __MACOSX/Figure2/2E/._GAPDH.tif
- Figure2/2E/p-PKR.tif
- __MACOSX/Figure2/2E/._p-PKR.tif
- Figure2/2B/SKIV2L KO1 pIC0.3
- __MACOSX/Figure2/2B/._SKIV2L KO1 pIC0.3
- Figure2/2B/SKIV2L KO2 mock
- __MACOSX/Figure2/2B/._SKIV2L KO2 mock
- Figure2/2B/WT mock
- __MACOSX/Figure2/2B/._WT mock
- Figure2/2B/SKIV2L KO1 pIC1.0
- __MACOSX/Figure2/2B/._SKIV2L KO1 pIC1.0
- Figure2/2B/WT pIC0.3
- __MACOSX/Figure2/2B/._WT pIC0.3
- Figure2/2B/SKIV2L KO2 pIC0.3
- __MACOSX/Figure2/2B/._SKIV2L KO2 pIC0.3
- Figure2/2B/WT pIC1.0
- __MACOSX/Figure2/2B/._WT pIC1.0
- Figure2/2B/SKIV2L KO1 mock
- __MACOSX/Figure2/2B/._SKIV2L KO1 mock
- Figure2/2B/SKIV2L KO2 pIC1.0
- __MACOSX/Figure2/2B/._SKIV2L KO2 pIC1.0
