# Supplementary material for: RNA helicase SKIV2L limits antiviral defense and autoinflammation elicited by the OAS-RNase L pathway
Source: EMBO J. 2024 Aug 7;43(18):3876–94. doi: 10.1038/s44318-024-00187-1 (PMC11405415; doi:10.1038/s44318-024-00187-1)
Supplement: Supplementary file 3 — Source data Fig. 2 [file 44318_2024_187_MOESM3_ESM.zip › Figure2/2C/FACS.xlsx]

## Sheet: Sheet1
		WT			KO1			KO2
	mock	2.12	2.81	3.75	2.55	7.19	5.96	5.13	6.73
poly(I:C)	0.3 ug/ml	4.42	3.32	4.58	19.8	33.8	44.3	24.8	25.9
poly(I:C)	1.0 ug/ml	8.67	4.28	5.19	40.9	46.2	50.4	34	37.1
