# Supplementary material for: RNA helicase SKIV2L limits antiviral defense and autoinflammation elicited by the OAS-RNase L pathway
Source: EMBO J. 2024 Aug 7;43(18):3876–94. doi: 10.1038/s44318-024-00187-1 (PMC11405415; doi:10.1038/s44318-024-00187-1)
Supplement: Supplementary file 4 — Source data Fig. 3 [file 44318_2024_187_MOESM4_ESM.zip]

Archive with 68 entries (62 files):
- Figure3/
- __MACOSX/._Figure3
- Figure3/3E/
- __MACOSX/Figure3/._3E
- Figure3/3B/
- __MACOSX/Figure3/._3B
- Figure3/3C/
- __MACOSX/Figure3/._3C
- Figure3/3D/
- __MACOSX/Figure3/._3D
- Figure3/.DS_Store
- __MACOSX/Figure3/._.DS_Store
- Figure3/3A/
- __MACOSX/Figure3/._3A
- Figure3/3E/qPCR.xlsx
- __MACOSX/Figure3/3E/._qPCR.xlsx
- Figure3/3B/SKIV2L c-PARP.tif
- __MACOSX/Figure3/3B/._SKIV2L c-PARP.tif
- Figure3/3B/p-eIF2a.tif
- __MACOSX/Figure3/3B/._p-eIF2a.tif
- Figure3/3B/Tubulin.tif
- __MACOSX/Figure3/3B/._Tubulin.tif
- Figure3/3B/PKR.tif
- __MACOSX/Figure3/3B/._PKR.tif
- Figure3/3B/OAS3.tif
- __MACOSX/Figure3/3B/._OAS3.tif
- Figure3/3B/eIF2a.tif
- __MACOSX/Figure3/3B/._eIF2a.tif
- Figure3/3B/cCasp3.tif
- __MACOSX/Figure3/3B/._cCasp3.tif
- Figure3/3B/p-PKR.tif
- __MACOSX/Figure3/3B/._p-PKR.tif
- Figure3/3C/p-eIF2a.tif
- __MACOSX/Figure3/3C/._p-eIF2a.tif
- Figure3/3C/MAVS c-Casp3.tif
- __MACOSX/Figure3/3C/._MAVS c-Casp3.tif
- Figure3/3C/HMGB1.tif
- __MACOSX/Figure3/3C/._HMGB1.tif
- Figure3/3C/PKR.tif
- __MACOSX/Figure3/3C/._PKR.tif
- Figure3/3C/c-PARP.tif
- __MACOSX/Figure3/3C/._c-PARP.tif
- Figure3/3C/eIF2a.tif
- __MACOSX/Figure3/3C/._eIF2a.tif
- Figure3/3C/SKIV2L.tif
- __MACOSX/Figure3/3C/._SKIV2L.tif
- Figure3/3C/p-PKR.tif
- __MACOSX/Figure3/3C/._p-PKR.tif
- Figure3/3D/qPCR.xlsx
- __MACOSX/Figure3/3D/._qPCR.xlsx
- Figure3/3A/p-eIF2a.tif
- __MACOSX/Figure3/3A/._p-eIF2a.tif
- Figure3/3A/tubulin.tif
- __MACOSX/Figure3/3A/._tubulin.tif
- Figure3/3A/c-Casp3.tif
- __MACOSX/Figure3/3A/._c-Casp3.tif
- Figure3/3A/RNase L.tif
- __MACOSX/Figure3/3A/._RNase L.tif
- Figure3/3A/PKR.tif
- __MACOSX/Figure3/3A/._PKR.tif
- Figure3/3A/eIF2a.tif
- __MACOSX/Figure3/3A/._eIF2a.tif
- Figure3/3A/c-PAPR.tif
- __MACOSX/Figure3/3A/._c-PAPR.tif
- Figure3/3A/SKIV2L.tif
- __MACOSX/Figure3/3A/._SKIV2L.tif
- Figure3/3A/p-PKR.tif
- __MACOSX/Figure3/3A/._p-PKR.tif
