# Supplementary material for: RNA helicase SKIV2L limits antiviral defense and autoinflammation elicited by the OAS-RNase L pathway
Source: EMBO J. 2024 Aug 7;43(18):3876–94. doi: 10.1038/s44318-024-00187-1 (PMC11405415; doi:10.1038/s44318-024-00187-1)
Supplement: Supplementary file 4 — Source data Fig. 3 [file 44318_2024_187_MOESM4_ESM.zip › Figure3/3E/qPCR.xlsx]

## Sheet: Sheet1
	IFNB (1000x)	WT				MAVSKO				WT				MAVSKO
	mock	0.0443	0.001	0.0419	0.0024	0.0009	0.0011	0.001	0.0005	0.002	0.0021	0.0021	0.0021	0.0029	0.0085	0.002	0.0069
	poly(I:C) 1.0	5.5183	5.4423	4.8039	5.2569	0.3571	0.3774	0.4217	0.3355	36.8659	40.3421	34.6364	33.2254	5.7526	6.0806	5.7926	5.4423
