# Supplementary material for: RNA helicase SKIV2L limits antiviral defense and autoinflammation elicited by the OAS-RNase L pathway
Source: EMBO J. 2024 Aug 7;43(18):3876–94. doi: 10.1038/s44318-024-00187-1 (PMC11405415; doi:10.1038/s44318-024-00187-1)
Supplement: Supplementary file 4 — Source data Fig. 3 [file 44318_2024_187_MOESM4_ESM.zip › Figure3/3D/qPCR.xlsx]

## Sheet: Sheet1
		SKIV2LWT												SKIV2LKO
	IFNB (X1000)	WT				RNASELKO				OAS3KO				WT				RNASELKO				OAS3KO
	mock	0.001	0.00093	0.001	0.00113	0.00065	0.00064	0.0013	0.00118	0.00104	0.00088	0.00155	0.00125	0.00099	0.00084	0.00146	0.00091	0.00019	0.00012	0.0004	0.00092	0.00133	0.00101	0.00117	0.001
	poly(I:C) 1.0	17.9289	14.9722	18.9512	14.2631	4.18207	3.7953	10.5138	11.8287	3.8217	3.23601	6.33883	5.4047	68.7942	58.2512	133.826	108.701	4.77075	4.70507	14.4622	15.0763	5.71287	4.5134	6.1229	4.5448
