# Supplementary material for: RNA helicase SKIV2L limits antiviral defense and autoinflammation elicited by the OAS-RNase L pathway
Source: EMBO J. 2024 Aug 7;43(18):3876–94. doi: 10.1038/s44318-024-00187-1 (PMC11405415; doi:10.1038/s44318-024-00187-1)
Supplement: Supplementary file 5 — Source data Fig. 4 [file 44318_2024_187_MOESM5_ESM.zip]

Archive with 30 entries (24 files):
- Figure4/
- __MACOSX/._Figure4
- Figure4/.DS_Store
- __MACOSX/Figure4/._.DS_Store
- Figure4/4E/
- __MACOSX/Figure4/._4E
- Figure4/4B/
- __MACOSX/Figure4/._4B
- Figure4/4C/
- __MACOSX/Figure4/._4C
- Figure4/4D/
- __MACOSX/Figure4/._4D
- Figure4/4A/
- __MACOSX/Figure4/._4A
- Figure4/4E/Bioanalyzer.tif
- __MACOSX/Figure4/4E/._Bioanalyzer.tif
- Figure4/4B/RNaseL.tif
- __MACOSX/Figure4/4B/._RNaseL.tif
- Figure4/4B/c-PARP.tif
- __MACOSX/Figure4/4B/._c-PARP.tif
- Figure4/4B/SKIV2L.tif
- __MACOSX/Figure4/4B/._SKIV2L.tif
- Figure4/4B/GAPDH.tif
- __MACOSX/Figure4/4B/._GAPDH.tif
- Figure4/4C/IFNB qPCR.xlsx
- __MACOSX/Figure4/4C/._IFNB qPCR.xlsx
- Figure4/4D/Bioanalyzer.tif
- __MACOSX/Figure4/4D/._Bioanalyzer.tif
- Figure4/4A/RFU.xlsx
- __MACOSX/Figure4/4A/._RFU.xlsx
