# Supplementary material for: RNA helicase SKIV2L limits antiviral defense and autoinflammation elicited by the OAS-RNase L pathway
Source: EMBO J. 2024 Aug 7;43(18):3876–94. doi: 10.1038/s44318-024-00187-1 (PMC11405415; doi:10.1038/s44318-024-00187-1)
Supplement: Supplementary file 5 — Source data Fig. 4 [file 44318_2024_187_MOESM5_ESM.zip › Figure4/4C/IFNB qPCR.xlsx]

## Sheet: Sheet1
	IFNB	WT			SKIV2LKO			RNASELKO
	mock	1.64718	0.798298	1	7.91725	0.582367	0.806642	0.823591	0.946058	0.913832
	2-5A	8.51496	8.19646	15.4015	21.1121	24.1676	32.8996	0.790041	1.16473	1.71713
