# Supplementary material for: RNA helicase SKIV2L limits antiviral defense and autoinflammation elicited by the OAS-RNase L pathway
Source: EMBO J. 2024 Aug 7;43(18):3876–94. doi: 10.1038/s44318-024-00187-1 (PMC11405415; doi:10.1038/s44318-024-00187-1)
Supplement: Supplementary file 5 — Source data Fig. 4 [file 44318_2024_187_MOESM5_ESM.zip › Figure4/4A/RFU.xlsx]

## Sheet: Sheet1
	WT		WT		MAVSKO		MAVSKO		OAS3KO		OAS3KO
RFU	377	430	363	538	431	371	473	511	32	96	41	65
