# Supplementary material for: RNA helicase SKIV2L limits antiviral defense and autoinflammation elicited by the OAS-RNase L pathway
Source: EMBO J. 2024 Aug 7;43(18):3876–94. doi: 10.1038/s44318-024-00187-1 (PMC11405415; doi:10.1038/s44318-024-00187-1)
Supplement: Supplementary file 6 — Source data Fig. 5 [file 44318_2024_187_MOESM6_ESM.zip]

Archive with 16 entries (12 files):
- Figure5/
- __MACOSX/._Figure5
- Figure5/5A/
- __MACOSX/Figure5/._5A
- Figure5/.DS_Store
- __MACOSX/Figure5/._.DS_Store
- Figure5/5C/
- __MACOSX/Figure5/._5C
- Figure5/5B/
- __MACOSX/Figure5/._5B
- Figure5/5A/IFNB qPCR.xlsx
- __MACOSX/Figure5/5A/._IFNB qPCR.xlsx
- Figure5/5C/Titer.xlsx
- __MACOSX/Figure5/5C/._Titer.xlsx
- Figure5/5B/Titer.xlsx
- __MACOSX/Figure5/5B/._Titer.xlsx
