# Supplementary material for: RNA helicase SKIV2L limits antiviral defense and autoinflammation elicited by the OAS-RNase L pathway
Source: EMBO J. 2024 Aug 7;43(18):3876–94. doi: 10.1038/s44318-024-00187-1 (PMC11405415; doi:10.1038/s44318-024-00187-1)
Supplement: Supplementary file 6 — Source data Fig. 5 [file 44318_2024_187_MOESM6_ESM.zip › Figure5/5A/IFNB qPCR.xlsx]

## Sheet: Sheet1
		WT						RNASELKO						SKIV2LKO						RNASELKOSKIV2LKO
	mock	1	1.6358	0.14	0.44	1	1.45	3.55537	5.6962	2.13613	2.40327	9.91766	9.57983	1.69349	2.62079	1.37	1.14	1.27	1.77	4.40762	3.31728	3.02095	4.67511	5.31474	5.20537
	MOI 0.1	675.588	568.1	494.56	418.77	451.94	427.57	580.037	413.001	682.649	492.848	657.114	556.408	1234.75	1234.75	968.76	948.83	1243.34	948.83	487.751	467.882	517.351	503.204	552.565	481.036
	MOI 0.3	1746.2	2225.63	1200.98	1152.06	1074.91	1082.39	1562.89	1807.78	1473.47	1413.44	1652	1584.71	4329.55	3769.09	3848.29	3082.75	3304	3304	1038.3	1269.46	1504.43	1384.36	1722.16	1652
