# Supplementary material for: RNA helicase SKIV2L limits antiviral defense and autoinflammation elicited by the OAS-RNase L pathway
Source: EMBO J. 2024 Aug 7;43(18):3876–94. doi: 10.1038/s44318-024-00187-1 (PMC11405415; doi:10.1038/s44318-024-00187-1)
Supplement: Supplementary file 6 — Source data Fig. 5 [file 44318_2024_187_MOESM6_ESM.zip › Figure5/5C/Titer.xlsx]

## Sheet: Sheet1
		pt. rescued				pt.
	log10(PFU/mL)	8.14613	7.74819	8.4183	8.39094	7.12057	7.21484	6.95424	7.07188
