# Supplementary material for: RNA helicase SKIV2L limits antiviral defense and autoinflammation elicited by the OAS-RNase L pathway
Source: EMBO J. 2024 Aug 7;43(18):3876–94. doi: 10.1038/s44318-024-00187-1 (PMC11405415; doi:10.1038/s44318-024-00187-1)
Supplement: Supplementary file 6 — Source data Fig. 5 [file 44318_2024_187_MOESM6_ESM.zip › Figure5/5B/Titer.xlsx]

## Sheet: Sheet1
	log10(PFU/mL)
		WT			RNASELKO			SKIV2LKO			RNASELKOSKIV2LKO
	24	7.75358	7.33646	7.38382	8.57519	8.26324	8.24715	6.22358	6.0518	6.17416	8.30963	8.02531	8.13141
	36	7.9345	7.66276	7.72428	8.50243	8.11394	8.12057	5.86332	5.97313	6.02531	8.33846	8.10037	7.99564
