# Supplementary material for: RNA helicase SKIV2L limits antiviral defense and autoinflammation elicited by the OAS-RNase L pathway
Source: EMBO J. 2024 Aug 7;43(18):3876–94. doi: 10.1038/s44318-024-00187-1 (PMC11405415; doi:10.1038/s44318-024-00187-1)
Supplement: Supplementary file 7 — Source data Fig. 6 [file 44318_2024_187_MOESM7_ESM.zip]

Archive with 50 entries (41 files):
- Figure6/
- __MACOSX/._Figure6
- Figure6/6F/
- __MACOSX/Figure6/._6F
- Figure6/6H/
- __MACOSX/Figure6/._6H
- Figure6/6I/
- __MACOSX/Figure6/._6I
- Figure6/6G/
- __MACOSX/Figure6/._6G
- Figure6/.DS_Store
- __MACOSX/Figure6/._.DS_Store
- Figure6/6B/
- __MACOSX/Figure6/._6B
- Figure6/6E/
- __MACOSX/Figure6/._6E
- Figure6/6D/
- __MACOSX/Figure6/._6D
- Figure6/6C/
- __MACOSX/Figure6/._6C
- Figure6/6F/qPCR.xlsx
- __MACOSX/Figure6/6F/._qPCR.xlsx
- Figure6/6H/p-eIF2a.tif
- __MACOSX/Figure6/6H/._p-eIF2a.tif
- Figure6/6H/Tubulin.tif
- __MACOSX/Figure6/6H/._Tubulin.tif
- Figure6/6H/ADAR1.tif
- __MACOSX/Figure6/6H/._ADAR1.tif
- Figure6/6H/SKIV2L.tif
- __MACOSX/Figure6/6H/._SKIV2L.tif
- Figure6/6I/qPCR.xlsx
- __MACOSX/Figure6/6I/._qPCR.xlsx
- Figure6/6G/qPCR.xlsx
- __MACOSX/Figure6/6G/._qPCR.xlsx
- Figure6/6B/Bioanalyzer.tif
- __MACOSX/Figure6/6B/._Bioanalyzer.tif
- Figure6/6E/qPCR.xlsx
- __MACOSX/Figure6/6E/._qPCR.xlsx
- Figure6/6D/Tubulin.tif
- __MACOSX/Figure6/6D/._Tubulin.tif
- Figure6/6D/cl PARP.tif
- __MACOSX/Figure6/6D/._cl PARP.tif
- Figure6/6D/FLAG-OAS1-A76V.tif
- __MACOSX/Figure6/6D/._FLAG-OAS1-A76V.tif
- Figure6/6D/cl-Casp3.tif
- __MACOSX/Figure6/6D/._cl-Casp3.tif
- Figure6/6D/SKIV2L.tif
- __MACOSX/Figure6/6D/._SKIV2L.tif
- Figure6/6C/2-5A RFU.xlsx
- __MACOSX/Figure6/6C/._2-5A RFU.xlsx
