# Supplementary material for: RNA helicase SKIV2L limits antiviral defense and autoinflammation elicited by the OAS-RNase L pathway
Source: EMBO J. 2024 Aug 7;43(18):3876–94. doi: 10.1038/s44318-024-00187-1 (PMC11405415; doi:10.1038/s44318-024-00187-1)
Supplement: Supplementary file 7 — Source data Fig. 6 [file 44318_2024_187_MOESM7_ESM.zip › Figure6/6F/qPCR.xlsx]

## Sheet: Sheet1
		IFNB	WT			SKIV2LKO			RNASELKO			SKIV2LKORNASELKO
		Ctrl	0.888843	1.16473	1	1.25701	0.664343	1.39474	1.79005	0.524858	1.29235	1.02101	3.97237	2.78949
		Dox	11.7942	13.5479	7.21	42.5179	46.2057	71.0125	1.86607	2.14355	1.67018	0.82932	0.870551	0.817902
