# Supplementary material for: RNA helicase SKIV2L limits antiviral defense and autoinflammation elicited by the OAS-RNase L pathway
Source: EMBO J. 2024 Aug 7;43(18):3876–94. doi: 10.1038/s44318-024-00187-1 (PMC11405415; doi:10.1038/s44318-024-00187-1)
Supplement: Supplementary file 7 — Source data Fig. 6 [file 44318_2024_187_MOESM7_ESM.zip › Figure6/6I/qPCR.xlsx]

## Sheet: Sheet1
	MX1	WT			SKIV2LKO			ADAR1KO			SKIV2LKOADAR1KO
	Ctrl	1	1.21419	1.23971	1.95884	1.79005	2.02792	0.965936	1.17284	1.1019	1.84038	2.54912	1.39474
	IFN-β	25.9921	32.2226	28.2465	17.6305	12.7286	15.5625	245.572	205.074	212.306	268.728	238.856	224.411
	IFIT2	WT			SKIV2LKO			ADAR1KO			SKIV2LKOADAR1KO
	Ctrl	1	0.852635	1.05702	1.45397	1.40444	1.21419	0.888843	1.44393	0.817902	1.65864	2.51403	2.44528
	IFN-β	533.742	613.109	533.742	544.957	430.539	494.559	3104.19	2896.31	2998.45	2401.97	2368.9	1924.14
