# Supplementary material for: RNA helicase SKIV2L limits antiviral defense and autoinflammation elicited by the OAS-RNase L pathway
Source: EMBO J. 2024 Aug 7;43(18):3876–94. doi: 10.1038/s44318-024-00187-1 (PMC11405415; doi:10.1038/s44318-024-00187-1)
Supplement: Supplementary file 7 — Source data Fig. 6 [file 44318_2024_187_MOESM7_ESM.zip › Figure6/6G/qPCR.xlsx]

## Sheet: Sheet1
		IFNB	WT				SKIV2LKO				MAVSKO				SKIV2LKOMAVSKO
		Ctrl	1	1.08674	0.659754	0.986233	1.31951	0.864537	1.09429	0.707107	1.06437	0.562529	1	1.04247	0.438303	0.554785	1.54757	1.15669
		Dox	13.5479	13.3614	9.18959	10.9283	83.2859	97.0059	105.42	108.383	2.49666	2.05623	2.78949	2.42839	1.19748	1.26576	1.91853	1.94531
