# Supplementary material for: RNA helicase SKIV2L limits antiviral defense and autoinflammation elicited by the OAS-RNase L pathway
Source: EMBO J. 2024 Aug 7;43(18):3876–94. doi: 10.1038/s44318-024-00187-1 (PMC11405415; doi:10.1038/s44318-024-00187-1)
Supplement: Supplementary file 7 — Source data Fig. 6 [file 44318_2024_187_MOESM7_ESM.zip › Figure6/6E/qPCR.xlsx]

## Sheet: Sheet1
	IFNB	WT				SKIV2LKO
	0	1.65864	1.82766	1	0.532185	0.806642	0.80107	0.659754	0.646176
Dox	0.25 ug/ml	1.31039	0.673617	1.20581	0.823591	8.11168	9.64646	8.9383	12.042
Dox	0.5 ug/ml	1.91853	2.17347	2.20381	1.40444	60.9688	63.1189	48.8403	57.2816
Dox	1.0 ug/ml	11.1579	7.26015	2.82843	5.50217	184.823	187.403	160.898	194.012
