# Supplementary material for: RNA helicase SKIV2L limits antiviral defense and autoinflammation elicited by the OAS-RNase L pathway
Source: EMBO J. 2024 Aug 7;43(18):3876–94. doi: 10.1038/s44318-024-00187-1 (PMC11405415; doi:10.1038/s44318-024-00187-1)
Supplement: Supplementary file 7 — Source data Fig. 6 [file 44318_2024_187_MOESM7_ESM.zip › Figure6/6C/2-5A RFU.xlsx]

## Sheet: Sheet1
		2-5A assay RFU	OAS1-A76V > WT-A549
		mock	35	51	40	48
	Dox	0.25 ug/ml	404	397	394	374
	Dox	0.5 ug/ml	2329	2287	2406	2449
	Dox	0.75 ug/ml	5501	5242	5229	5272
	Dox	1.0 ug/ml	4992	5108	5056	5187
