# Supplementary material for: RNA helicase SKIV2L limits antiviral defense and autoinflammation elicited by the OAS-RNase L pathway
Source: EMBO J. 2024 Aug 7;43(18):3876–94. doi: 10.1038/s44318-024-00187-1 (PMC11405415; doi:10.1038/s44318-024-00187-1)
Supplement: Supplementary file 8 — EV Figure Source Data [file 44318_2024_187_MOESM8_ESM.zip]

Archive with 38 entries (38 files):
- EV Figure1A/qPCR.xlsx
- EV Figure1B/qPCR.xlsx
- EV Figure1C/GAPDH.tif
- EV Figure1C/RSAD2.tif
- EV Figure1D/MAVS copy.tif
- EV Figure1D/MDA5 copy.tif
- EV Figure1D/RIG-I copy.tif
- EV Figure1D/SKIV2L copy.tif
- EV Figure1D/TBK1 IRF3 copy.tif
- EV Figure1D/vinculin copy.tif
- EV Figure1E/qPCR.xlsx
- EV Figure1F/qPCR.xlsx
- EV Figure1G/IFNAR1.tif
- EV Figure1G/SKIV2L.tif
- EV Figure1G/Tubulin.tif
- EV Figure1H/qPCR.xlsx
- EV Figure1I/qPCR.xlsx
- EV Figure2A/c-Casp3.tif
- EV Figure2A/c-PARP.tif
- EV Figure2A/OAS1.tif
- EV Figure2A/OAS3.tif
- EV Figure2A/SKIV2L Tubulin.tif
- EV Figure2B/MDA5.tif
- EV Figure2B/RIG-I.tif
- EV Figure2B/SKIV2L.tif
- EV Figure2B/Tubulin.tif
- EV Figure2C/qPCR.xlsx
- EV Figure2D/qPCR.xlsx
- EV Figure2E/qPCR.xlsx
- EV Figure2F/qPCR.xlsx
- EV Figure3A/Bioanalyzer.tif
- EV Figure3B/qPCR.xlsx
- EV Figure3C/IFNAR1.tif
- EV Figure3C/SKIV2L.tif
- EV Figure3C/Tubulin.tif
- EV Figure3D/qPCR.xlsx
- EV Figure3E/qPCR.xlsx
- EV Figure3F/qPCR.xlsx
