# Supplementary material for: RNA helicase SKIV2L limits antiviral defense and autoinflammation elicited by the OAS-RNase L pathway
Source: EMBO J. 2024 Aug 7;43(18):3876–94. doi: 10.1038/s44318-024-00187-1 (PMC11405415; doi:10.1038/s44318-024-00187-1)
Supplement: Supplementary file 8 — EV Figure Source Data [file 44318_2024_187_MOESM8_ESM.zip › EV Figure1A/qPCR.xlsx]

## Sheet: Sheet1
	WT			SKIV2LKO 1			SKIV2LKO 2
mock	1.48	0.21	1	1.75	0.99	1.02	3.05	2.57	1.66
HMW	413	576.03	436.55	3769.09	3444.31	3590.58	2665.15	1964.57	2521.38
LMW	1530.73	2134.97	1573.76	19349.4	22693.6	18690.3	8306.36	10441.2	9410.14
