# Supplementary material for: RNA helicase SKIV2L limits antiviral defense and autoinflammation elicited by the OAS-RNase L pathway
Source: EMBO J. 2024 Aug 7;43(18):3876–94. doi: 10.1038/s44318-024-00187-1 (PMC11405415; doi:10.1038/s44318-024-00187-1)
Supplement: Supplementary file 8 — EV Figure Source Data [file 44318_2024_187_MOESM8_ESM.zip › EV Figure1B/qPCR.xlsx]

## Sheet: Sheet1
		WT				SKIV2LKO
	0	1	0.8	2.4	2.7	1.9	1.2	2.1	2.2
3p-hpRNA (ng/ml)	150	670.9	754.8	724.1	661.7	2469.5	2135	2665.1	2272.4
3p-hpRNA (ng/ml)	500	2702.4	2435.5	2702.4	2521.4	8079.2	6472	7181.2	6295
