# Supplementary material for: RNA helicase SKIV2L limits antiviral defense and autoinflammation elicited by the OAS-RNase L pathway
Source: EMBO J. 2024 Aug 7;43(18):3876–94. doi: 10.1038/s44318-024-00187-1 (PMC11405415; doi:10.1038/s44318-024-00187-1)
Supplement: Supplementary file 8 — EV Figure Source Data [file 44318_2024_187_MOESM8_ESM.zip › EV Figure1E/qPCR.xlsx]

## Sheet: Sheet1
		WT			SKIV2LKO 1			SKIV2LKO 2
	SKIV2L	1.08762	0.883424	1.02895	0.214817	0.27955	0.19495	0.371434	0.414998	0.417885
	DDX58	1.02324	0.87245	1.10431	0.968044	0.935069	1.11973	1.08911	1.09668	0.87245
	IFIH1	1.12635	0.865532	1.00811	0.818843	0.529117	1.00811	0.62923	1.08799	0.796452
	MAVS	1.13419	0.807572	1.05824	1.16608	1.00812	1.09556	1.11085	1.15002	0.796454
	TBK1	1.00348	0.867546	1.12897	0.982829	1.01749	0.92339	1.08298	0.996549	0.867546
	IRF3	0.944227	0.868866	1.18691	0.964068	1.17871	1.0697	1.28985	1.21185	0.998065
