# Supplementary material for: RNA helicase SKIV2L limits antiviral defense and autoinflammation elicited by the OAS-RNase L pathway
Source: EMBO J. 2024 Aug 7;43(18):3876–94. doi: 10.1038/s44318-024-00187-1 (PMC11405415; doi:10.1038/s44318-024-00187-1)
Supplement: Supplementary file 8 — EV Figure Source Data [file 44318_2024_187_MOESM8_ESM.zip › EV Figure1F/qPCR.xlsx]

## Sheet: Sheet1
		WT			SKIV2LKO 1			SKIV2LKO 2
	IFIT1	0.982617	0.904192	1.11319	0.955747	0.855418	1.01727	0.861368	0.969089	0.744684
	IFIT2	1.29336	0.859235	0.847405	0.779772	0.841552	1.09515	0.946795	1.09515	0.841552
	IFIT3	1.0401	0.821723	1.13818	0.856618	0.943912	1.20307	1.0401	0.880701	0.672089
	IFITM1	1.06551	0.883649	1.05084	0.987289	0.947071	1.04358	1.02211	0.953658	0.785425
	IFITM3	1.07391	0.903046	1.02305	0.961175	0.981371	1.09647	1.0889	0.96786	0.825232
	OAS1	0.959371	0.90762	1.13301	1.04258	1.00707	1.06449	1.05713	1.00707	1.09441
	OAS3	0.947319	1.15023	0.902452	1.05843	1.06579	1.01531	1.08818	0.947319	0.967224
	MX1	0.476194	0.721776	1.80203	0.840677	0.752427	0.731851	1.02784	0.678125	0.919947
	ISG15	1.05372	0.832481	1.1138	1.06105	0.949665	1.15308	1.18549	1.1138	0.879948
	USP18	0.971874	0.919448	1.10868	0.98544	1.00615	0.863843	1.04163	1.28239	1.11639
	RSAD2	1.23716	0.850884	0.911955	1.09964	0.856802	1.05485	1.13842	1.05485	1.03314
	STAT1	1.10251	0.847206	1.05029	1.01451	0.959787	1.05029	1.06495	0.920689	0.889327
	STAT2	1.09382	0.864164	1.04201	1.02767	0.91979	1.04926	1.30078	0.992663	0.93263
	IFI35	1.07792	0.851603	1.07048	0.99189	0.971477	1.07792	1.05574	1.03401	0.900159
	IFI44L	1.27868	0.955719	0.765598	1.08272	0.861342	0.781685	1.01724	0.955719	1.01724
	SAMHD1	1.06837	0.855836	1.0758	0.996821	0.956215	1.05366	1.01074	0.989936	0.804078
	IRF7	1.30103	0.846542	0.85243	0.682856	0.965704	0.692388	1.40411	1.33761	1.08647
	CGAS	0.988	0.967667	1.04433	0.808087	1.04433	1.03712	0.909145	0.960983	0.808087
