# Supplementary material for: RNA helicase SKIV2L limits antiviral defense and autoinflammation elicited by the OAS-RNase L pathway
Source: EMBO J. 2024 Aug 7;43(18):3876–94. doi: 10.1038/s44318-024-00187-1 (PMC11405415; doi:10.1038/s44318-024-00187-1)
Supplement: Supplementary file 8 — EV Figure Source Data [file 44318_2024_187_MOESM8_ESM.zip › EV Figure1H/qPCR.xlsx]

## Sheet: Sheet1
		IFNAR1KO				IFNAR1KOSKIV2LKO 1				IFNAR1KOSKIV2LKO 2
	mock	1	0.82932	1.28343	0.707107	1.6358	1.40444	1.75321	1.75321	2.05623	2.14355	1.43396	1.52626
	poly(I:C)	3516.68	3640.7	4182.07	4973.34	22073.1	21618.8	24833.5	26432	32316.9	31216	20594.9	22536.9
		IFNAR1KO				IFNAR1KOSKIV2LKO 1				IFNAR1KOSKIV2LKO 2
	mock	1	1.20581	0.80107	0.747425	1.21419	1.04247	1.30134	1.30134	1.52626	1.59107	1.06437	1.13288
	SINV	455.087	471.136	421.679	404.501	2120.22	2179.83	1520.15	1458.23	1964.57	1820.35	1595.73	1845.76
