# Supplementary material for: RNA helicase SKIV2L limits antiviral defense and autoinflammation elicited by the OAS-RNase L pathway
Source: EMBO J. 2024 Aug 7;43(18):3876–94. doi: 10.1038/s44318-024-00187-1 (PMC11405415; doi:10.1038/s44318-024-00187-1)
Supplement: Supplementary file 8 — EV Figure Source Data [file 44318_2024_187_MOESM8_ESM.zip › EV Figure1I/qPCR.xlsx]

## Sheet: Sheet1
	IFNB1	WT			SKIV2LKO 1			SKIV2LKO 2
	Ctrl	1.526	0.678	1	1.189	1.028	1.404	1.385	1.625	1.548
	IFN-β	4.317	3.531	2.549	2.297	2.532	2.828	2.99	3.272	6.869
	IFIH1	WT			SKIV2LKO 1			SKIV2LKO 2
	Ctrl	1.117	0.859	1	0.812	0.525	1	0.624	1.079	0.79
	IFN-β	1978	1652	2135	1067	1209	1218	1698	1428	1911
	DDX58	WT			SKIV2LKO 1			SKIV2LKO 2
	Ctrl	0.927	0.79	1	0.877	0.847	1.014	0.986	0.993	0.79
	IFN-β	91.77	76.11	95.01	53.08	60.13	67.18	85.63	82.71	106.2
	OAS3	WT			SKIV2LKO 1			SKIV2LKO 2
	Ctrl	1.05	1.275	1	1.173	1.181	1.125	1.206	1.05	1.072
	IFN-β	15.14	19.16	24.76	20.53	20.53	24.76	24.08	22.78	28.84
