# Supplementary material for: RNA helicase SKIV2L limits antiviral defense and autoinflammation elicited by the OAS-RNase L pathway
Source: EMBO J. 2024 Aug 7;43(18):3876–94. doi: 10.1038/s44318-024-00187-1 (PMC11405415; doi:10.1038/s44318-024-00187-1)
Supplement: Supplementary file 8 — EV Figure Source Data [file 44318_2024_187_MOESM8_ESM.zip › EV Figure2C/qPCR.xlsx]

## Sheet: Sheet1
	IFNB	WT				RIG-I KO				MDA5 KO
	mock	1	2.46229	1.95884	1.14076	0.517632	0.558644	0.373712	0.586417	1.14076	1.05702	0.895025	1.07923
	SeV	4.37718	3.97237	9.38268	7.88986	1.65864	1.42405	0.858565	0.615572	6.77396	7.01285	12.7286	11.1579
	IFNB	WT				RIG-I KO				MDA5 KO
	mock	1	1.26576	1.82766	0.926588	2.02792	2.58471	1.49485	1.50525	1.06437	1.69349	1.24833	1.25701
	EMCV	21.259	26.1729	21.1121	22.6274	20.5348	24.761	23.7524	23.2636	1.42405	1.39474	1.36604	1.18921
