# Supplementary material for: RNA helicase SKIV2L limits antiviral defense and autoinflammation elicited by the OAS-RNase L pathway
Source: EMBO J. 2024 Aug 7;43(18):3876–94. doi: 10.1038/s44318-024-00187-1 (PMC11405415; doi:10.1038/s44318-024-00187-1)
Supplement: Supplementary file 8 — EV Figure Source Data [file 44318_2024_187_MOESM8_ESM.zip › EV Figure2D/qPCR.xlsx]

## Sheet: Sheet1
	WT mock				WT				DDX58KO				IFIH1KO				SKIV2LKO				SKIV2LKODDX58KO				SKIV2LKOIFIH1KO
IFNB	1	1.08674	0.986233	0.768438	471.136	354.588	415.873	377.413	33.8246	44.9422	41.6429	28.2465	942.272	903.888	837.532	814.629	3061.45	3281.18	2797.65	2759.13	34.7755	26.3549	27.4741	34.2968	3691.52	3468.27	3326.99	4153.18
