# Supplementary material for: RNA helicase SKIV2L limits antiviral defense and autoinflammation elicited by the OAS-RNase L pathway
Source: EMBO J. 2024 Aug 7;43(18):3876–94. doi: 10.1038/s44318-024-00187-1 (PMC11405415; doi:10.1038/s44318-024-00187-1)
Supplement: Supplementary file 8 — EV Figure Source Data [file 44318_2024_187_MOESM8_ESM.zip › EV Figure2E/qPCR.xlsx]

## Sheet: Sheet1
	IFIT1	RIG-IKO
	Ctrl	0.76	0.72	1.13
	IFN-β	1871.53	2876.3	4451.27
	IFITM3	RIG-IKO
	Ctrl	1.61328	1.8025	1.94531
	IFN-β	572.051	814.629	1128.35
