# Supplementary material for: RNA helicase SKIV2L limits antiviral defense and autoinflammation elicited by the OAS-RNase L pathway
Source: EMBO J. 2024 Aug 7;43(18):3876–94. doi: 10.1038/s44318-024-00187-1 (PMC11405415; doi:10.1038/s44318-024-00187-1)
Supplement: Supplementary file 8 — EV Figure Source Data [file 44318_2024_187_MOESM8_ESM.zip › EV Figure2F/qPCR.xlsx]

## Sheet: Sheet1
	IFNB1	RIG-IKO
	mock	4.62675	1.13288	1.06437
	HMW	97.6806	81.5719	67.1819
