# Supplementary material for: RNA helicase SKIV2L limits antiviral defense and autoinflammation elicited by the OAS-RNase L pathway
Source: EMBO J. 2024 Aug 7;43(18):3876–94. doi: 10.1038/s44318-024-00187-1 (PMC11405415; doi:10.1038/s44318-024-00187-1)
Supplement: Supplementary file 8 — EV Figure Source Data [file 44318_2024_187_MOESM8_ESM.zip › EV Figure3B/qPCR.xlsx]

## Sheet: Sheet1
		IFNB	OAS1-WT > WT-A549			OAS1-WT > SKIV2LKO-A549			OAS1-A76V > WT-A549
		mock	1	0.870551	1.18921	2.20381	2.15846	2.65737	1.59107	2.08493	1.79005
	Dox	0.25 ug/ml	2.80889	1.32869	1.82766	3.605	2.58471	2.32947	7.06162	13.1775	6.77396
	Dox	0.5 ug/ml	1.43396	0.939523	1.95884	2.56685	3.38698	3.11666	35.5062	22.0087	19.5622
	Dox	1.0 ug/ml	2.53151	2.82843	1.25701	3.65533	2.51403	3.81055	21.1121	24.2515	12.9063
