# Supplementary material for: RNA helicase SKIV2L limits antiviral defense and autoinflammation elicited by the OAS-RNase L pathway
Source: EMBO J. 2024 Aug 7;43(18):3876–94. doi: 10.1038/s44318-024-00187-1 (PMC11405415; doi:10.1038/s44318-024-00187-1)
Supplement: Supplementary file 8 — EV Figure Source Data [file 44318_2024_187_MOESM8_ESM.zip › EV Figure3D/qPCR.xlsx]

## Sheet: Sheet1
		IFNB	IFNAR1KO				IFNAR1KOSKIV2LKO
	Dox ug/ml	0	1.32869	1.56917	1	1.37554	1.7411	0.80107	1.23114	1.08674
		0.5	11.2356	13.3614	11.7942	9.00047	36.7584	35.261	40.5042	48.5029
		1	30.0647	24.761	19.9733	20.1122	101.125	128	145.009	127.116
