# Supplementary material for: RNA helicase SKIV2L limits antiviral defense and autoinflammation elicited by the OAS-RNase L pathway
Source: EMBO J. 2024 Aug 7;43(18):3876–94. doi: 10.1038/s44318-024-00187-1 (PMC11405415; doi:10.1038/s44318-024-00187-1)
Supplement: Supplementary file 8 — EV Figure Source Data [file 44318_2024_187_MOESM8_ESM.zip › EV Figure3E/qPCR.xlsx]

## Sheet: Sheet1
	IFNB	WT			DDX58KO			SKIV2LKO			SKIV2LKODDX58KO
	Ctrl	2.2974	0.907519	1	0.517632	0.692555	0.840896	0.668964	0.768438	0.972655	0.386891	0.438303	0.707107
	Dox	17.6305	25.4572	16.9123	4.16986	6.02099	4.43828	85.0359	82.7106	116.97	20.6776	25.4572	23.2636
