# Supplementary material for: RNA helicase SKIV2L limits antiviral defense and autoinflammation elicited by the OAS-RNase L pathway
Source: EMBO J. 2024 Aug 7;43(18):3876–94. doi: 10.1038/s44318-024-00187-1 (PMC11405415; doi:10.1038/s44318-024-00187-1)
Supplement: Supplementary file 8 — EV Figure Source Data [file 44318_2024_187_MOESM8_ESM.zip › EV Figure3F/qPCR.xlsx]

## Sheet: Sheet1
		no RNA				WT-A76V				WT-A76V RNase A				SKIV2LKO-A76V				SKIV2LKO-A76V RNase A
	Ifnb	0.376312	0.125869	1.05702	1	0.702222	1.07177	5.24157	5.38893	4.34694	3.94493	2.54912	2.8481	39.1245	38.8542	23.9176	25.6342	1.1019	1.48452	1.33793	1.55833
